# Supplementary material for: Cochlear Aqueduct Morphology in Superior Canal Dehiscence Syndrome
Source: Audiol Res. 2023 May 15;13(3):367–77. doi: 10.3390/audiolres13030032 (PMC10204506; doi:10.3390/audiolres13030032)
Supplement: Supplementary file 1 [file audiolres-13-00032-s001.zip]

Archive with 3 entries (3 files):
- CA_SCDS Figure S1.pdf
- CA_SCDS Table S1.pdf
- CA_SCDS Video S1.mp4
